# Supplementary material for: The New Pharmaceutical Compositions of Zinc Oxide Nanoparticles and Triterpenoids for the Burn Treatment
Source: Pharmaceuticals (Basel). 2020 Aug 22;13(9):207. doi: 10.3390/ph13090207 (PMC7558657; doi:10.3390/ph13090207)
Supplement: Supplementary file 1 [file pharmaceuticals-13-00207-s001.zip]

Archive with 1 entries (1 files):
- pharmaceuticals-887031. Supplementary materials.docx
